# Supplementary material for: ﻿Diversity of spiders in Daba Mountain National Nature Reserve, Chongqing, China (II): Two new species of Hahniidae (Arachnida, Araneae)
Source: Zookeys. 2025 Oct 2;1254:217–24. doi: 10.3897/zookeys.1254.154722 (PMC12511880; doi:10.3897/zookeys.1254.154722)
Supplement: XML Treatment for Hahnia [file zookeys.1254.154722-treatment1.xml]

<!DOCTYPE tp:taxon-treatment
  PUBLIC "-//TaxonX//DTD Taxonomic Treatment Publishing DTD v0 20100105//EN" "tax-treatment-NSO.dtd">
<tp:taxon-treatment xmlns:tp="http://www.plazi.org/taxpub"><tp:treatment-meta><kwd-group><label>Taxon classification</label><kwd>
                <named-content content-type="kingdom">Animalia</named-content>
              </kwd><kwd>
                <named-content content-type="order">Araneae</named-content>
              </kwd><kwd>
                <named-content content-type="family">Hahniidae</named-content>
              </kwd></kwd-group><mixed-citation publication-type="journal"><person-group><name><surname>Cai</surname><given-names>Yu-Jun</given-names></name><name><surname>Wang</surname><given-names>Lu-Yu</given-names></name><name><surname>Zhu</surname><given-names>Ben-Chao</given-names></name><name><surname>Lu</surname><given-names>Wei</given-names></name><name><surname>Zhang</surname><given-names>Zhi-Sheng</given-names></name></person-group><article-title>﻿Diversity of spiders in Daba Mountain National Nature Reserve, Chongqing, China (II): Two new species of <tp:taxon-name><tp:taxon-name-part taxon-name-part-type="family">Hahniidae</tp:taxon-name-part></tp:taxon-name> (<tp:taxon-name><tp:taxon-name-part taxon-name-part-type="class">Arachnida</tp:taxon-name-part></tp:taxon-name>, <tp:taxon-name><tp:taxon-name-part taxon-name-part-type="order">Araneae</tp:taxon-name-part></tp:taxon-name>)</article-title><source>Zookeys</source><day>02</day><month>10</month><year>2025</year><volume>1254</volume><fpage>217</fpage><lpage>224</lpage><pub-id pub-id-type="doi">10.3897/zookeys.1254.154722</pub-id></mixed-citation></tp:treatment-meta><tp:nomenclature><label>﻿Genus</label><tp:taxon-name><object-id xmlns:xlink="http://www.w3.org/1999/xlink" content-type="arpha" xlink:type="simple">49B7E8A3-8F7A-50FD-88BB-2190288EE325</object-id>
              <tp:taxon-name-part taxon-name-part-type="genus" reg="Hahnia">Hahnia</tp:taxon-name-part>
            </tp:taxon-name><tp:taxon-authority>C. L. Koch, 1841</tp:taxon-authority></tp:nomenclature><tp:treatment-sec sec-type="type species" id="SECID0EXFAC"><title>Type species.</title><p><italic><tp:taxon-name><tp:taxon-name-part taxon-name-part-type="genus" reg="Hahnia">Hahnia</tp:taxon-name-part> <tp:taxon-name-part taxon-name-part-type="species" reg="pusilla">pusilla</tp:taxon-name-part></tp:taxon-name></italic> C.L. Koch, 1841.</p></tp:treatment-sec><tp:treatment-sec sec-type="Composition" id="SECID0EIGAC"><title>Composition.</title><p>In total, the genus comprises 105 species, among which 26 species are known from China, and four are known from Chongqing: <italic><tp:taxon-name><tp:taxon-name-part taxon-name-part-type="genus" reg="Hahnia">H.</tp:taxon-name-part> <tp:taxon-name-part taxon-name-part-type="species" reg="subcorticicola">subcorticicola</tp:taxon-name-part></tp:taxon-name></italic> Liu, Huang &amp; Zhang, 2015, <italic><tp:taxon-name><tp:taxon-name-part taxon-name-part-type="genus" reg="Hahnia">H.</tp:taxon-name-part> <tp:taxon-name-part taxon-name-part-type="species" reg="thorntoni">thorntoni</tp:taxon-name-part></tp:taxon-name></italic> Brignoli, 1982, <italic><tp:taxon-name><tp:taxon-name-part taxon-name-part-type="genus" reg="Hahnia">H.</tp:taxon-name-part> <tp:taxon-name-part taxon-name-part-type="species" reg="zhejiangensis">zhejiangensis</tp:taxon-name-part></tp:taxon-name></italic> Song &amp; Zheng, 1982 and <italic><tp:taxon-name><tp:taxon-name-part taxon-name-part-type="genus" reg="Hahnia">H.</tp:taxon-name-part> <tp:taxon-name-part taxon-name-part-type="species" reg="zhui">zhui</tp:taxon-name-part></tp:taxon-name></italic> Zhang &amp; Chen, 2015 (<xref ref-type="bibr" rid="B11">Wang et al. 2010</xref>; <xref ref-type="bibr" rid="B15">Zhang and Zhang 2013</xref>; <xref ref-type="bibr" rid="B7">Liu et al. 2015</xref>; <xref ref-type="bibr" rid="B14">Zhang and Chen 2015</xref>). Here, the fifth <italic><tp:taxon-name><tp:taxon-name-part taxon-name-part-type="genus" reg="Hahnia">Hahnia</tp:taxon-name-part></tp:taxon-name></italic> species from Chongqing is described.</p></tp:treatment-sec><ref-list><ref id="B11"><mixed-citation xmlns:xlink="http://www.w3.org/1999/xlink" xlink:type="simple"><person-group><name name-style="western"><surname>Wang</surname><given-names>LY</given-names></name><name name-style="western"><surname>Li</surname><given-names>ZX</given-names></name><name name-style="western"><surname>Zhang</surname><given-names>ZS</given-names></name></person-group> (<year>2010</year>) <article-title>Preliminary study on the spider diversity of the Jinyun Mountain National Natural Reserve.</article-title><source>Acta Arachnologica Sinica</source><volume>19</volume>(<issue>2</issue>): <fpage>120</fpage>–<lpage>124</lpage>.</mixed-citation></ref><ref id="B15"><mixed-citation xmlns:xlink="http://www.w3.org/1999/xlink" xlink:type="simple"><person-group><name name-style="western"><surname>Zhang</surname><given-names>ZS</given-names></name><name name-style="western"><surname>Zhang</surname><given-names>YG</given-names></name></person-group> (<year>2013</year>) <article-title>Synonymy and misidentification of three <italic><tp:taxon-name><tp:taxon-name-part taxon-name-part-type="genus">Hahnia</tp:taxon-name-part></tp:taxon-name></italic> species (<tp:taxon-name><tp:taxon-name-part taxon-name-part-type="order">Araneae</tp:taxon-name-part></tp:taxon-name>: <tp:taxon-name><tp:taxon-name-part taxon-name-part-type="family">Hahniidae</tp:taxon-name-part></tp:taxon-name>) from China.</article-title><source>Zootaxa</source><volume>3682</volume>(<issue>4</issue>): <fpage>521</fpage>–<lpage>533</lpage>. <ext-link xlink:href="10.11646/zootaxa.3682.4.3" ext-link-type="doi" xlink:type="simple">https://doi.org/10.11646/zootaxa.3682.4.3</ext-link></mixed-citation></ref><ref id="B7"><mixed-citation xmlns:xlink="http://www.w3.org/1999/xlink" xlink:type="simple"><person-group><name name-style="western"><surname>Liu</surname><given-names>N</given-names></name><name name-style="western"><surname>Huang</surname><given-names>GQ</given-names></name><name name-style="western"><surname>Zhang</surname><given-names>ZS</given-names></name></person-group> (<year>2015</year>) <article-title>A new species of the genus <italic><tp:taxon-name><tp:taxon-name-part taxon-name-part-type="genus">Hahnia</tp:taxon-name-part></tp:taxon-name></italic> (<tp:taxon-name><tp:taxon-name-part taxon-name-part-type="order">Araneae</tp:taxon-name-part></tp:taxon-name>: <tp:taxon-name><tp:taxon-name-part taxon-name-part-type="family">Hahniidae</tp:taxon-name-part></tp:taxon-name>) from south China.</article-title><source>Zootaxa</source><volume>3994</volume>(<issue>2</issue>): <fpage>295</fpage>–<lpage>300</lpage>. <ext-link xlink:href="10.11646/zootaxa.3994.2.10" ext-link-type="doi" xlink:type="simple">https://doi.org/10.11646/zootaxa.3994.2.10</ext-link></mixed-citation></ref><ref id="B14"><mixed-citation xmlns:xlink="http://www.w3.org/1999/xlink" xlink:type="simple"><person-group><name name-style="western"><surname>Zhang</surname><given-names>ZS</given-names></name><name name-style="western"><surname>Chen</surname><given-names>HM</given-names></name></person-group> (<year>2015</year>) <article-title><italic><tp:taxon-name><tp:taxon-name-part taxon-name-part-type="genus">Hahnia</tp:taxon-name-part> <tp:taxon-name-part taxon-name-part-type="species">zhui</tp:taxon-name-part></tp:taxon-name></italic> sp. nov. (<tp:taxon-name><tp:taxon-name-part taxon-name-part-type="family">Hahniidae</tp:taxon-name-part></tp:taxon-name>), a special species with a unique shape of tegulum.</article-title><source>Acta Arachnologica Sinica</source><volume>24</volume>(<issue>2</issue>): <fpage>70</fpage>–<lpage>75</lpage>. <ext-link xlink:href="10.3969/j.issn.1005-9628.2015.02.002" ext-link-type="doi" xlink:type="simple">https://doi.org/10.3969/j.issn.1005-9628.2015.02.002</ext-link></mixed-citation></ref></ref-list></tp:taxon-treatment>
