# Supplementary material for: ﻿Diversity of spiders in Daba Mountain National Nature Reserve, Chongqing, China (II): Two new species of Hahniidae (Arachnida, Araneae)
Source: Zookeys. 2025 Oct 2;1254:217–24. doi: 10.3897/zookeys.1254.154722 (PMC12511880; doi:10.3897/zookeys.1254.154722)
Supplement: XML Treatment for Hahnia dabashan [file zookeys.1254.154722-treatment2.xml]

<!DOCTYPE tp:taxon-treatment
  PUBLIC "-//TaxonX//DTD Taxonomic Treatment Publishing DTD v0 20100105//EN" "tax-treatment-NSO.dtd">
<tp:taxon-treatment xmlns:tp="http://www.plazi.org/taxpub"><tp:treatment-meta><kwd-group><label>Taxon classification</label><kwd>
                <named-content content-type="kingdom">Animalia</named-content>
              </kwd><kwd>
                <named-content content-type="order">Araneae</named-content>
              </kwd><kwd>
                <named-content content-type="family">Hahniidae</named-content>
              </kwd></kwd-group><mixed-citation publication-type="journal"><person-group><name><surname>Cai</surname><given-names>Yu-Jun</given-names></name><name><surname>Wang</surname><given-names>Lu-Yu</given-names></name><name><surname>Zhu</surname><given-names>Ben-Chao</given-names></name><name><surname>Lu</surname><given-names>Wei</given-names></name><name><surname>Zhang</surname><given-names>Zhi-Sheng</given-names></name></person-group><article-title>﻿Diversity of spiders in Daba Mountain National Nature Reserve, Chongqing, China (II): Two new species of <tp:taxon-name><tp:taxon-name-part taxon-name-part-type="family">Hahniidae</tp:taxon-name-part></tp:taxon-name> (<tp:taxon-name><tp:taxon-name-part taxon-name-part-type="class">Arachnida</tp:taxon-name-part></tp:taxon-name>, <tp:taxon-name><tp:taxon-name-part taxon-name-part-type="order">Araneae</tp:taxon-name-part></tp:taxon-name>)</article-title><source>Zookeys</source><day>02</day><month>10</month><year>2025</year><volume>1254</volume><fpage>217</fpage><lpage>224</lpage><pub-id pub-id-type="doi">10.3897/zookeys.1254.154722</pub-id></mixed-citation></tp:treatment-meta><tp:nomenclature><label>﻿</label><tp:taxon-name><object-id xmlns:xlink="http://www.w3.org/1999/xlink" content-type="arpha" xlink:type="simple">7AFD1EAC-6471-545E-B5CA-F04272235EAD</object-id>
              <tp:taxon-name-part taxon-name-part-type="genus" reg="Hahnia">Hahnia</tp:taxon-name-part>
              <tp:taxon-name-part taxon-name-part-type="species" reg="dabashan">dabashan</tp:taxon-name-part>
              <object-id xmlns:xlink="http://www.w3.org/1999/xlink" content-type="zoobank" xlink:type="simple">https://zoobank.org/782830A5-9C32-4B69-A987-158300BDD3DF</object-id>
            </tp:taxon-name><tp:taxon-authority>Cai, Wang &amp; Zhang</tp:taxon-authority><tp:taxon-status xmlns:xlink="http://www.w3.org/1999/xlink" xlink:type="simple">sp. nov.</tp:taxon-status><xref ref-type="fig" rid="F1">Figs 1A–C</xref><xref ref-type="fig" rid="F2">, 2A–D</xref></tp:nomenclature><tp:treatment-sec sec-type="type material" id="SECID0EDKAC"><title>Type material.</title><p><bold><italic>Holotype</italic></bold> • ♂ (SWUC-T-HA-16-01), China, Chongqing Munic., Chengkou Co., Daba MNNR, Longtian Town, Wuli Vill., <named-content xmlns:xlink="http://www.w3.org/1999/xlink" content-type="dwc:verbatimCoordinates" xlink:type="simple"><named-content content-type="geo-json" specific-use="{&#34;type&#34;:&#34;Point&#34;,&#34;coordinates&#34;:[108.665233,32.071150]}" id="NCID0ERKAC" xlink:type="simple">32°04.269'N, 108°39.914'E</named-content></named-content>, elev. 1286 m, 16.03.2018, Z.S. Zhang et al. leg. <bold><italic>Paratypes</italic></bold> • 4♂ (SWUC-T-HA-16-02~05), same data as for the holotype.</p></tp:treatment-sec><tp:treatment-sec sec-type="etymology" id="SECID0EZKAC"><title>Etymology.</title><p>The specific name is derived from the type locality (Dabashan = Daba Mountain); noun in apposition.</p></tp:treatment-sec><tp:treatment-sec sec-type="diagnosis" id="SECID0E5KAC"><title>Diagnosis.</title><p>The male palp of the new species is similar to that of <italic><tp:taxon-name><tp:taxon-name-part taxon-name-part-type="genus" reg="Hahnia">H.</tp:taxon-name-part> <tp:taxon-name-part taxon-name-part-type="species" reg="corticicola">corticicola</tp:taxon-name-part></tp:taxon-name></italic> Bösenberg &amp; Strand, 1906 (<xref ref-type="bibr" rid="B7">Liu et al. 2015</xref>: 297, fig. 3A–I) in the general shape of the cymbium, embolus, tegulum, and retrolateral tibial apophysis (RTA). It can be distinguished by the following combination of characters: a thorn-like process (TF) on the proximal femur (vs. absent); a flake-like patellar apophysis with a serrated margin (vs. rod-shaped with a hooked tip); and indistinct teeth on the distal retrolateral tibial apophysis (vs. distinct teeth) (Figs <xref ref-type="fig" rid="F1">1A–C</xref>, <xref ref-type="fig" rid="F2">2B–D</xref>).</p><fig id="F1" position="float" orientation="portrait"><object-id xmlns:xlink="http://www.w3.org/1999/xlink" content-type="arpha" xlink:type="simple">E7243616-6A77-5E63-8BEB-3D297B483E50</object-id><label>Figure 1.</label><caption><p><italic><tp:taxon-name><tp:taxon-name-part taxon-name-part-type="genus" reg="Hahnia">Hahnia</tp:taxon-name-part> <tp:taxon-name-part taxon-name-part-type="species" reg="dabashan">dabashan</tp:taxon-name-part></tp:taxon-name></italic> sp. nov., male holotype (A, C) and paratype (B). A. Left male palp, ventral view; B. Same, retrolateral view; C. Same, dorsal view. Abbreviations: CF = cymbial furrow; Em = embolus; MA = median apophysis; PA = patellar apophysis; RTA = retrolateral tibial apophysis; T = tegulum.</p></caption><graphic xmlns:xlink="http://www.w3.org/1999/xlink" xlink:href="zookeys-1254-217_article-154722__-g001.jpg" position="float" orientation="portrait" xlink:type="simple" id="oo_1429045.jpg"><uri content-type="original_file" xlink:type="simple">https://binary.pensoft.net/fig/1429045</uri></graphic></fig><fig id="F2" position="float" orientation="portrait"><object-id xmlns:xlink="http://www.w3.org/1999/xlink" content-type="arpha" xlink:type="simple">8B265C67-4CD6-5865-A70E-E87C731DBD74</object-id><label>Figure 2.</label><caption><p><italic><tp:taxon-name><tp:taxon-name-part taxon-name-part-type="genus" reg="Hahnia">Hahnia</tp:taxon-name-part> <tp:taxon-name-part taxon-name-part-type="species" reg="dabashan">dabashan</tp:taxon-name-part></tp:taxon-name></italic> sp. nov., male holotype (A, B, D) and paratype (C). A. Male habitus, dorsal view; B. Left male palp, ventral view; C. Same, retrolateral view; D. Same, dorsal view.</p></caption><graphic xmlns:xlink="http://www.w3.org/1999/xlink" xlink:href="zookeys-1254-217_article-154722__-g002.jpg" position="float" orientation="portrait" xlink:type="simple" id="oo_1429046.jpg"><uri content-type="original_file" xlink:type="simple">https://binary.pensoft.net/fig/1429046</uri></graphic></fig><fig id="F3" position="float" orientation="portrait"><object-id xmlns:xlink="http://www.w3.org/1999/xlink" content-type="arpha" xlink:type="simple">7A327B63-42BD-5BA3-8408-0AFEEDACA41A</object-id><label>Figure 3.</label><caption><p><italic><tp:taxon-name><tp:taxon-name-part taxon-name-part-type="genus" reg="Sinahahnia">Sinahahnia</tp:taxon-name-part> <tp:taxon-name-part taxon-name-part-type="species" reg="chengkou">chengkou</tp:taxon-name-part></tp:taxon-name></italic> sp. nov., male holotype (A–C) and female paratype (D–E). A. Left male palp, ventral view; B. Same, retrolateral view; C. Same, dorsal view; D. Epigyne, ventral view; E. Same, dorsal view. Abbreviations: CD = copulatory duct; CF = cymbial furrow; CO = copulatory opening; Em = embolus; FD = fertilization duct; LTA = lateral tibial apophysis; MA = median apophysis; PA = patellar apophysis; RPA = retrolateral patellar apophysis; RTA = retrolateral tibial apophysis; Sp = spermatheca; Spp = spermathecal protuberance; Ss = secondary spermatheca; T = tegulum.</p></caption><graphic xmlns:xlink="http://www.w3.org/1999/xlink" xlink:href="zookeys-1254-217_article-154722__-g003.jpg" position="float" orientation="portrait" xlink:type="simple" id="oo_1429047.jpg"><uri content-type="original_file" xlink:type="simple">https://binary.pensoft.net/fig/1429047</uri></graphic></fig></tp:treatment-sec><tp:treatment-sec sec-type="description" id="SECID0EDOAC"><title>Description.</title><p>Male holotype (Fig. <xref ref-type="fig" rid="F2">2A</xref>) total length 1.55. Prosoma 0.78 long, 0.62 wide; opisthosoma 0.84 long, 0.61 wide. Carapace yellowish brown, with few black setae. Eye sizes and interdistances: <abbrev xmlns:xlink="http://www.w3.org/1999/xlink" xlink:title="anterior median eye" id="ABBRID0ENOAC" xlink:type="simple">AME</abbrev> 0.02, <abbrev xmlns:xlink="http://www.w3.org/1999/xlink" xlink:title="anterior lateral eye" id="ABBRID0EROAC" xlink:type="simple">ALE</abbrev> 0.05, <abbrev xmlns:xlink="http://www.w3.org/1999/xlink" xlink:title="posterior median eye" id="ABBRID0EVOAC" xlink:type="simple">PME</abbrev> 0.05, <abbrev xmlns:xlink="http://www.w3.org/1999/xlink" xlink:title="posterior lateral eye" id="ABBRID0EZOAC" xlink:type="simple">PLE</abbrev> 0.0.05; <abbrev xmlns:xlink="http://www.w3.org/1999/xlink" xlink:title="anterior median eye" id="ABBRID0E4OAC" xlink:type="simple">AME</abbrev>–<abbrev xmlns:xlink="http://www.w3.org/1999/xlink" xlink:title="anterior median eye" id="ABBRID0EBPAC" xlink:type="simple">AME</abbrev> 0.02, <abbrev xmlns:xlink="http://www.w3.org/1999/xlink" xlink:title="anterior median eye" id="ABBRID0EFPAC" xlink:type="simple">AME</abbrev>–<abbrev xmlns:xlink="http://www.w3.org/1999/xlink" xlink:title="anterior lateral eye" id="ABBRID0EJPAC" xlink:type="simple">ALE</abbrev> 0.02, <abbrev xmlns:xlink="http://www.w3.org/1999/xlink" xlink:title="posterior median eye" id="ABBRID0ENPAC" xlink:type="simple">PME</abbrev>–<abbrev xmlns:xlink="http://www.w3.org/1999/xlink" xlink:title="posterior median eye" id="ABBRID0ERPAC" xlink:type="simple">PME</abbrev> 0.05, <abbrev xmlns:xlink="http://www.w3.org/1999/xlink" xlink:title="posterior median eye" id="ABBRID0EVPAC" xlink:type="simple">PME</abbrev>–<abbrev xmlns:xlink="http://www.w3.org/1999/xlink" xlink:title="posterior lateral eye" id="ABBRID0EZPAC" xlink:type="simple">PLE</abbrev> 0.02, <abbrev xmlns:xlink="http://www.w3.org/1999/xlink" xlink:title="anterior lateral eye" id="ABBRID0E4PAC" xlink:type="simple">ALE</abbrev>–<abbrev xmlns:xlink="http://www.w3.org/1999/xlink" xlink:title="posterior lateral eye" id="ABBRID0ECAAE" xlink:type="simple">PLE</abbrev> 0.01. <abbrev xmlns:xlink="http://www.w3.org/1999/xlink" xlink:title="median ocular area" id="ABBRID0EGAAE" xlink:type="simple">MOA</abbrev> 0.13 long, front width 0.06, back width 0.13. Clypeus height 0.08. Chelicerae yellowish brown, with 2 promarginal and 4 retromarginal teeth. Endites yellowish brown. Labium yellowish brown, wider than long. Leg measurements: I 1.63 (0.50, 0.56, 0.31, 0.26); II 1.55 (0.47, 0.50, 0.31, 0.27); III 1.35 (0.37, 0.45, 0.27, 0.26); IV 1.83 (0.50, 0.64, 0.38, 0.31). Opisthosoma oval, dorsum yellowish brown, dorsally with 3 light chevrons, venter yellowish brown.</p><p><bold><italic>Palp</italic></bold> (Figs <xref ref-type="fig" rid="F1">1A–C</xref>, <xref ref-type="fig" rid="F2">2B–D</xref>). Femur proximal end with thorn-like outgrowth; patellar apophysis (PA) flake-like, 3 times longer than wide in retrolateral view; distal part of retrolateral tibial apophysis (RTA) extending dorsally then proximally; cymbium c. 1.7 times longer than wide, with deep, long (as long as cymbium) and semi-transparent retrolateral furrow; embolus originating mid-retrolaterally (c. 3 o’clock position), clockwise curved along cymbial margin, then inside cymbial furrow in the left male palp; tip of embolus embedded in a transparent pocket. Median apophysis (MA) located near base of embolus.</p><p>Female unknown.</p></tp:treatment-sec><tp:treatment-sec sec-type="variation" id="SECID0E1AAE"><title>Variation.</title><p>Males (<italic>N</italic> = 5) total length 1.55–1.75.</p></tp:treatment-sec><tp:treatment-sec sec-type="distribution" id="SECID0ECBAE"><title>Distribution.</title><p>Known only from the type locality in Chongqing, China.</p></tp:treatment-sec><ref-list><ref id="B7"><mixed-citation xmlns:xlink="http://www.w3.org/1999/xlink" xlink:type="simple"><person-group><name name-style="western"><surname>Liu</surname><given-names>N</given-names></name><name name-style="western"><surname>Huang</surname><given-names>GQ</given-names></name><name name-style="western"><surname>Zhang</surname><given-names>ZS</given-names></name></person-group> (<year>2015</year>) <article-title>A new species of the genus <italic><tp:taxon-name><tp:taxon-name-part taxon-name-part-type="genus">Hahnia</tp:taxon-name-part></tp:taxon-name></italic> (<tp:taxon-name><tp:taxon-name-part taxon-name-part-type="order">Araneae</tp:taxon-name-part></tp:taxon-name>: <tp:taxon-name><tp:taxon-name-part taxon-name-part-type="family">Hahniidae</tp:taxon-name-part></tp:taxon-name>) from south China.</article-title><source>Zootaxa</source><volume>3994</volume>(<issue>2</issue>): <fpage>295</fpage>–<lpage>300</lpage>. <ext-link xlink:href="10.11646/zootaxa.3994.2.10" ext-link-type="doi" xlink:type="simple">https://doi.org/10.11646/zootaxa.3994.2.10</ext-link></mixed-citation></ref></ref-list></tp:taxon-treatment>
