# Supplementary material for: ﻿Diversity of spiders in Daba Mountain National Nature Reserve, Chongqing, China (II): Two new species of Hahniidae (Arachnida, Araneae)
Source: Zookeys. 2025 Oct 2;1254:217–24. doi: 10.3897/zookeys.1254.154722 (PMC12511880; doi:10.3897/zookeys.1254.154722)
Supplement: XML Treatment for Sinahahnia [file zookeys.1254.154722-treatment3.xml]

<!DOCTYPE tp:taxon-treatment
  PUBLIC "-//TaxonX//DTD Taxonomic Treatment Publishing DTD v0 20100105//EN" "tax-treatment-NSO.dtd">
<tp:taxon-treatment xmlns:tp="http://www.plazi.org/taxpub"><tp:treatment-meta><kwd-group><label>Taxon classification</label><kwd>
                <named-content content-type="kingdom">Animalia</named-content>
              </kwd><kwd>
                <named-content content-type="order">Araneae</named-content>
              </kwd><kwd>
                <named-content content-type="family">Hahniidae</named-content>
              </kwd></kwd-group><mixed-citation publication-type="journal"><person-group><name><surname>Cai</surname><given-names>Yu-Jun</given-names></name><name><surname>Wang</surname><given-names>Lu-Yu</given-names></name><name><surname>Zhu</surname><given-names>Ben-Chao</given-names></name><name><surname>Lu</surname><given-names>Wei</given-names></name><name><surname>Zhang</surname><given-names>Zhi-Sheng</given-names></name></person-group><article-title>﻿Diversity of spiders in Daba Mountain National Nature Reserve, Chongqing, China (II): Two new species of <tp:taxon-name><tp:taxon-name-part taxon-name-part-type="family">Hahniidae</tp:taxon-name-part></tp:taxon-name> (<tp:taxon-name><tp:taxon-name-part taxon-name-part-type="class">Arachnida</tp:taxon-name-part></tp:taxon-name>, <tp:taxon-name><tp:taxon-name-part taxon-name-part-type="order">Araneae</tp:taxon-name-part></tp:taxon-name>)</article-title><source>Zookeys</source><day>02</day><month>10</month><year>2025</year><volume>1254</volume><fpage>217</fpage><lpage>224</lpage><pub-id pub-id-type="doi">10.3897/zookeys.1254.154722</pub-id></mixed-citation></tp:treatment-meta><tp:nomenclature><label>﻿Genus</label><tp:taxon-name><object-id xmlns:xlink="http://www.w3.org/1999/xlink" content-type="arpha" xlink:type="simple">36AB391B-AC35-5711-AD84-E3FBA45FF814</object-id>
              <tp:taxon-name-part taxon-name-part-type="genus" reg="Sinahahnia">Sinahahnia</tp:taxon-name-part>
            </tp:taxon-name><tp:taxon-authority>Wang &amp; Zhang, 2024</tp:taxon-authority></tp:nomenclature><tp:treatment-sec sec-type="type species" id="SECID0EHCAE"><title>Type species.</title><p><italic><tp:taxon-name><tp:taxon-name-part taxon-name-part-type="genus" reg="Sinahahnia">Sinahahnia</tp:taxon-name-part> <tp:taxon-name-part taxon-name-part-type="species" reg="eyu">eyu</tp:taxon-name-part></tp:taxon-name></italic> Wang &amp; Zhang, 2024.</p></tp:treatment-sec><tp:treatment-sec sec-type="Composition" id="SECID0EYCAE"><title>Composition.</title><p>Three species, all described from China, with two from Chongqing: <italic><tp:taxon-name><tp:taxon-name-part taxon-name-part-type="genus" reg="Sinahahnia">S.</tp:taxon-name-part> <tp:taxon-name-part taxon-name-part-type="species" reg="eyu">eyu</tp:taxon-name-part></tp:taxon-name></italic> Wang &amp; Zhang, 2024 and <italic><tp:taxon-name><tp:taxon-name-part taxon-name-part-type="genus" reg="Sinahahnia">S.</tp:taxon-name-part> <tp:taxon-name-part taxon-name-part-type="species" reg="yintiaoling">yintiaoling</tp:taxon-name-part></tp:taxon-name></italic> Wang &amp; Zhang, 2024 (<xref ref-type="bibr" rid="B9">Wang and Zhang 2024</xref>). Here, the third <italic><tp:taxon-name><tp:taxon-name-part taxon-name-part-type="genus" reg="Sinahahnia">Sinahahnia</tp:taxon-name-part></tp:taxon-name></italic> species from Chongqing is described.</p></tp:treatment-sec><ref-list><ref id="B9"><mixed-citation xmlns:xlink="http://www.w3.org/1999/xlink" xlink:type="simple"><person-group><name name-style="western"><surname>Wang</surname><given-names>LY</given-names></name><name name-style="western"><surname>Zhang</surname><given-names>ZS</given-names></name></person-group> (<year>2024</year>) <article-title>A new genus and three new species of <tp:taxon-name><tp:taxon-name-part taxon-name-part-type="family">Hahniidae</tp:taxon-name-part></tp:taxon-name> (<tp:taxon-name><tp:taxon-name-part taxon-name-part-type="order">Araneae</tp:taxon-name-part></tp:taxon-name>) from China.</article-title><source>ZooKeys</source><volume>1197</volume>: <fpage>249</fpage>–<lpage>259</lpage>. <ext-link xlink:href="10.3897/zookeys.1197.119935" ext-link-type="doi" xlink:type="simple">https://doi.org/10.3897/zookeys.1197.119935</ext-link></mixed-citation></ref></ref-list></tp:taxon-treatment>
