# Supplementary material for: ﻿Diversity of spiders in Daba Mountain National Nature Reserve, Chongqing, China (II): Two new species of Hahniidae (Arachnida, Araneae)
Source: Zookeys. 2025 Oct 2;1254:217–24. doi: 10.3897/zookeys.1254.154722 (PMC12511880; doi:10.3897/zookeys.1254.154722)
Supplement: XML Treatment for Sinahahnia chengkou [file zookeys.1254.154722-treatment4.xml]

<!DOCTYPE tp:taxon-treatment
  PUBLIC "-//TaxonX//DTD Taxonomic Treatment Publishing DTD v0 20100105//EN" "tax-treatment-NSO.dtd">
<tp:taxon-treatment xmlns:tp="http://www.plazi.org/taxpub"><tp:treatment-meta><kwd-group><label>Taxon classification</label><kwd>
                <named-content content-type="kingdom">Animalia</named-content>
              </kwd><kwd>
                <named-content content-type="order">Araneae</named-content>
              </kwd><kwd>
                <named-content content-type="family">Hahniidae</named-content>
              </kwd></kwd-group><mixed-citation publication-type="journal"><person-group><name><surname>Cai</surname><given-names>Yu-Jun</given-names></name><name><surname>Wang</surname><given-names>Lu-Yu</given-names></name><name><surname>Zhu</surname><given-names>Ben-Chao</given-names></name><name><surname>Lu</surname><given-names>Wei</given-names></name><name><surname>Zhang</surname><given-names>Zhi-Sheng</given-names></name></person-group><article-title>﻿Diversity of spiders in Daba Mountain National Nature Reserve, Chongqing, China (II): Two new species of <tp:taxon-name><tp:taxon-name-part taxon-name-part-type="family">Hahniidae</tp:taxon-name-part></tp:taxon-name> (<tp:taxon-name><tp:taxon-name-part taxon-name-part-type="class">Arachnida</tp:taxon-name-part></tp:taxon-name>, <tp:taxon-name><tp:taxon-name-part taxon-name-part-type="order">Araneae</tp:taxon-name-part></tp:taxon-name>)</article-title><source>Zookeys</source><day>02</day><month>10</month><year>2025</year><volume>1254</volume><fpage>217</fpage><lpage>224</lpage><pub-id pub-id-type="doi">10.3897/zookeys.1254.154722</pub-id></mixed-citation></tp:treatment-meta><tp:nomenclature><label>﻿</label><tp:taxon-name><object-id xmlns:xlink="http://www.w3.org/1999/xlink" content-type="arpha" xlink:type="simple">3847DF55-CC21-5367-BC33-99087F055978</object-id>
              <tp:taxon-name-part taxon-name-part-type="genus" reg="Sinahahnia">Sinahahnia</tp:taxon-name-part>
              <tp:taxon-name-part taxon-name-part-type="species" reg="chengkou">chengkou</tp:taxon-name-part>
              <object-id xmlns:xlink="http://www.w3.org/1999/xlink" content-type="zoobank" xlink:type="simple">https://zoobank.org/6EC7A5EA-3B6F-46F9-B1C3-CA169719439A</object-id>
            </tp:taxon-name><tp:taxon-authority>Cai, Wang &amp; Zhang</tp:taxon-authority><tp:taxon-status xmlns:xlink="http://www.w3.org/1999/xlink" xlink:type="simple">sp. nov.</tp:taxon-status><xref ref-type="fig" rid="F3">Figs 3A–E</xref><xref ref-type="fig" rid="F4">, 4A–G</xref></tp:nomenclature><tp:treatment-sec sec-type="type material" id="SECID0ERFAE"><title>Type material.</title><p><bold><italic>Holotype</italic></bold> • ♂ (SWUC-T-HA-17-01), China, Chongqing Munic., Chengkou Co., Daba MNNR, Longtian Town, Wuli Vill., <named-content xmlns:xlink="http://www.w3.org/1999/xlink" content-type="dwc:verbatimCoordinates" xlink:type="simple"><named-content content-type="geo-json" specific-use="{&#34;type&#34;:&#34;Point&#34;,&#34;coordinates&#34;:[108.665233,32.071150]}" id="NCID0E6FAE" xlink:type="simple">32°04.269'N, 108°39.914'E</named-content></named-content>, elev. 1286 m, 16.03.2018, Z.S. Zhang et al. leg. <bold><italic>Paratypes</italic></bold> • 2♂9♀ (SWUC-T-HA-17-02~12), same data as holotype • 1♂ (SWUC-T-HA-17-13), Wuli Vill., <named-content xmlns:xlink="http://www.w3.org/1999/xlink" content-type="dwc:verbatimCoordinates" xlink:type="simple"><named-content content-type="geo-json" specific-use="{&#34;type&#34;:&#34;Point&#34;,&#34;coordinates&#34;:[108.672517,32.062100]}" id="NCID0EKGAE" xlink:type="simple">32°03.726'N, 108°40.351'E</named-content></named-content>, elev. 1206 m, 16.03.2018, Z.S. Zhang et al. leg. • 1♂2♀ (SWUC-T-HA-17-14~16), Wuli Vill., <named-content xmlns:xlink="http://www.w3.org/1999/xlink" content-type="dwc:verbatimCoordinates" xlink:type="simple"><named-content content-type="geo-json" specific-use="{&#34;type&#34;:&#34;Point&#34;,&#34;coordinates&#34;:[108.654633,32.074050]}" id="NCID0ESGAE" xlink:type="simple">32°04.443'N, 108°39.278'E</named-content></named-content>, elev. 1264 m, 16.09.2012, L.Y. Wang, X.K. Jiang leg. • 2♀ (SWUC-T-HA-17-17~18), Xiuqi Town, Xumu Vill., <named-content xmlns:xlink="http://www.w3.org/1999/xlink" content-type="dwc:verbatimCoordinates" xlink:type="simple"><named-content content-type="geo-json" specific-use="{&#34;type&#34;:&#34;Point&#34;,&#34;coordinates&#34;:[109.059267,31.908067]}" id="NCID0E1GAE" xlink:type="simple">31°54.484'N, 109°03.556'E</named-content></named-content>, elev. 1670 m, 27.03.2013, X.K. Jiang and X.W. Meng leg.</p></tp:treatment-sec><tp:treatment-sec sec-type="etymology" id="SECID0E6GAE"><title>Etymology.</title><p>The specific name is derived from the type locality; noun in apposition.</p></tp:treatment-sec><tp:treatment-sec sec-type="diagnosis" id="SECID0EEHAE"><title>Diagnosis.</title><p>The new species resembles <italic><tp:taxon-name><tp:taxon-name-part taxon-name-part-type="genus" reg="Sinahahnia">S.</tp:taxon-name-part> <tp:taxon-name-part taxon-name-part-type="species" reg="eyu">eyu</tp:taxon-name-part></tp:taxon-name></italic> (<xref ref-type="bibr" rid="B9">Wang and Zhang 2024</xref>: 251, figs 2, 3C–G, 4B, C) in having a bifurcated patellar apophysis, long, slender embolus, large, membranous median apophysis, and long, spiral copulatory ducts, but differs from the latter by the curved retrolateral tibial apophysis (<italic>vs</italic> twisted with small thorns), the finger-shaped retrolateral patellar apophysis (<italic>vs</italic> absent; Figs <xref ref-type="fig" rid="F3">3A–C</xref>, <xref ref-type="fig" rid="F4">4C–E</xref>), and cordate spermathecae (<italic>vs</italic> reniform; Figs <xref ref-type="fig" rid="F3">3E</xref>, <xref ref-type="fig" rid="F4">4G</xref>).</p><fig id="F4" position="float" orientation="portrait"><object-id xmlns:xlink="http://www.w3.org/1999/xlink" content-type="arpha" xlink:type="simple">1C10BD40-E29F-5160-BF3B-0C2BD0EF7E93</object-id><label>Figure 4.</label><caption><p><italic><tp:taxon-name><tp:taxon-name-part taxon-name-part-type="genus" reg="Sinahahnia">Sinahahnia</tp:taxon-name-part> <tp:taxon-name-part taxon-name-part-type="species" reg="chengkou">chengkou</tp:taxon-name-part></tp:taxon-name></italic> sp. nov. male holotype (A, C–E) and female paratype (B, F, G). A. Male habitus, dorsal view; B. Female habitus, dorsal view; C. Left male palp, ventral view; D. Same, retrolateral view; E. Same, dorsal view; F. Epigyne, ventral view; G. Same, dorsal view.</p></caption><graphic xmlns:xlink="http://www.w3.org/1999/xlink" xlink:href="zookeys-1254-217_article-154722__-g004.jpg" position="float" orientation="portrait" xlink:type="simple" id="oo_1429048.jpg"><uri content-type="original_file" xlink:type="simple">https://binary.pensoft.net/fig/1429048</uri></graphic></fig></tp:treatment-sec><tp:treatment-sec sec-type="description" id="SECID0EHJAE"><title>Description.</title><p>Male holotype (Fig. <xref ref-type="fig" rid="F4">4A</xref>) total length 2.15. Prosoma 1.01 long, 0.80 wide; opisthosoma 1.18 long, 0.84 wide. Carapace yellowish brown. Fovea longitudinal. Eye sizes and interdistances: <abbrev xmlns:xlink="http://www.w3.org/1999/xlink" xlink:title="anterior median eye" id="ABBRID0ERJAE" xlink:type="simple">AME</abbrev> 0.02, <abbrev xmlns:xlink="http://www.w3.org/1999/xlink" xlink:title="anterior lateral eye" id="ABBRID0EVJAE" xlink:type="simple">ALE</abbrev> 0.07, <abbrev xmlns:xlink="http://www.w3.org/1999/xlink" xlink:title="posterior median eye" id="ABBRID0EZJAE" xlink:type="simple">PME</abbrev> 0.07, <abbrev xmlns:xlink="http://www.w3.org/1999/xlink" xlink:title="posterior lateral eye" id="ABBRID0E4JAE" xlink:type="simple">PLE</abbrev> 0.09; <abbrev xmlns:xlink="http://www.w3.org/1999/xlink" xlink:title="anterior median eye" id="ABBRID0EBKAE" xlink:type="simple">AME</abbrev>–<abbrev xmlns:xlink="http://www.w3.org/1999/xlink" xlink:title="anterior median eye" id="ABBRID0EFKAE" xlink:type="simple">AME</abbrev> 0.02, <abbrev xmlns:xlink="http://www.w3.org/1999/xlink" xlink:title="anterior median eye" id="ABBRID0EJKAE" xlink:type="simple">AME</abbrev>–<abbrev xmlns:xlink="http://www.w3.org/1999/xlink" xlink:title="anterior lateral eye" id="ABBRID0ENKAE" xlink:type="simple">ALE</abbrev> 0.01, <abbrev xmlns:xlink="http://www.w3.org/1999/xlink" xlink:title="posterior median eye" id="ABBRID0ERKAE" xlink:type="simple">PME</abbrev>–<abbrev xmlns:xlink="http://www.w3.org/1999/xlink" xlink:title="posterior median eye" id="ABBRID0EVKAE" xlink:type="simple">PME</abbrev> 0.04, <abbrev xmlns:xlink="http://www.w3.org/1999/xlink" xlink:title="posterior median eye" id="ABBRID0EZKAE" xlink:type="simple">PME</abbrev>–<abbrev xmlns:xlink="http://www.w3.org/1999/xlink" xlink:title="posterior lateral eye" id="ABBRID0E4KAE" xlink:type="simple">PLE</abbrev> 0.02, <abbrev xmlns:xlink="http://www.w3.org/1999/xlink" xlink:title="anterior lateral eye" id="ABBRID0EBLAE" xlink:type="simple">ALE</abbrev>–<abbrev xmlns:xlink="http://www.w3.org/1999/xlink" xlink:title="posterior lateral eye" id="ABBRID0EFLAE" xlink:type="simple">PLE</abbrev> 0.01. <abbrev xmlns:xlink="http://www.w3.org/1999/xlink" xlink:title="median ocular area" id="ABBRID0EJLAE" xlink:type="simple">MOA</abbrev> 0.16 long, front width 0.06, back width 0.19. Clypeus height 0.12. Chelicerae yellowish brown, with 2 promarginal and 4 retromarginal teeth. Endites yellowish brown. Labium yellowish brown. Sternum yellowish brown. Leg measurements: I 2.85 (0.81, 0.91, 0.60, 0.53); II 2.61 (0.77, 0.83, 0.53, 0.48); III 2.08 (0.70, 0.49, 0.44, 0.45); IV 3.07 (0.89, 0.93, 0.72, 0.53). Opisthosoma oval, dorsum yellowish brown, dorsally with 6 light chevrons, venter yellowish brown.</p><p><bold><italic>Palp</italic></bold> (Figs <xref ref-type="fig" rid="F3">3A–C</xref>, <xref ref-type="fig" rid="F4">4C–E</xref>). Femur unmodified. Patella with 2 apophyses − proximal and distal: proximal one (PA) curved, short, with 2 tips, one of them twice larger than other; distal apophysis (DPA) finger-shaped. Tibia slightly shorter than patella, with 2 apophyses: retrolateral apophysis (RTA) curved retrolaterally, with intumescent base and spine-like tip; lateral apophysis (LTA) with blunt end, slightly wider than tall in dorsal view. Cymbial furrow (CF) almost as long as cymbium. Tegulum longer than wide. Embolus with wide embolic base, originating at 6-o’clock position, silk-like, curved clockwise (in left palp) as whole circle, its tip staying inside of cymbial furrow near embolic base. Distal part of median apophysis (MA) almost 7 times wider than its base; sperm duct distinct in tegulum and embolic base, curved inside of embolic base.</p><p>Female paratypes total length 2.00–2.47. Paratype (SWUC-T-HA-09-02, Fig. <xref ref-type="fig" rid="F4">4B</xref>) total length 2.13. Prosoma 0.87 long, 0.63 wide; opisthosoma 1.26 long, 0.95 wide. Carapace yellowish brown. Eye sizes and interdistances: <abbrev xmlns:xlink="http://www.w3.org/1999/xlink" xlink:title="anterior median eye" id="ABBRID0ECMAE" xlink:type="simple">AME</abbrev> 0.03, <abbrev xmlns:xlink="http://www.w3.org/1999/xlink" xlink:title="anterior lateral eye" id="ABBRID0EGMAE" xlink:type="simple">ALE</abbrev> 0.07, <abbrev xmlns:xlink="http://www.w3.org/1999/xlink" xlink:title="posterior median eye" id="ABBRID0EKMAE" xlink:type="simple">PME</abbrev> 0.07, <abbrev xmlns:xlink="http://www.w3.org/1999/xlink" xlink:title="posterior lateral eye" id="ABBRID0EOMAE" xlink:type="simple">PLE</abbrev> 0.08; <abbrev xmlns:xlink="http://www.w3.org/1999/xlink" xlink:title="anterior median eye" id="ABBRID0ESMAE" xlink:type="simple">AME</abbrev>–<abbrev xmlns:xlink="http://www.w3.org/1999/xlink" xlink:title="anterior median eye" id="ABBRID0EWMAE" xlink:type="simple">AME</abbrev> 0.02, <abbrev xmlns:xlink="http://www.w3.org/1999/xlink" xlink:title="anterior median eye" id="ABBRID0E1MAE" xlink:type="simple">AME</abbrev>–<abbrev xmlns:xlink="http://www.w3.org/1999/xlink" xlink:title="anterior lateral eye" id="ABBRID0E5MAE" xlink:type="simple">ALE</abbrev> 0.01, <abbrev xmlns:xlink="http://www.w3.org/1999/xlink" xlink:title="posterior median eye" id="ABBRID0ECNAE" xlink:type="simple">PME</abbrev>–<abbrev xmlns:xlink="http://www.w3.org/1999/xlink" xlink:title="posterior median eye" id="ABBRID0EGNAE" xlink:type="simple">PME</abbrev> 0.05, <abbrev xmlns:xlink="http://www.w3.org/1999/xlink" xlink:title="posterior median eye" id="ABBRID0EKNAE" xlink:type="simple">PME</abbrev>–<abbrev xmlns:xlink="http://www.w3.org/1999/xlink" xlink:title="posterior lateral eye" id="ABBRID0EONAE" xlink:type="simple">PLE</abbrev> 0.02, <abbrev xmlns:xlink="http://www.w3.org/1999/xlink" xlink:title="anterior lateral eye" id="ABBRID0ESNAE" xlink:type="simple">ALE</abbrev>–<abbrev xmlns:xlink="http://www.w3.org/1999/xlink" xlink:title="posterior lateral eye" id="ABBRID0EWNAE" xlink:type="simple">PLE</abbrev> 0.01. <abbrev xmlns:xlink="http://www.w3.org/1999/xlink" xlink:title="median ocular area" id="ABBRID0E1NAE" xlink:type="simple">MOA</abbrev> 0.14 long, front width 0.07, back width 0.18. Clypeus height 0.08. Leg measurements: I 11.38 (3.09, 4.21, 2.50, 1.58); II 10.85 (3.04, 3.83, 2.43, 1.55); III 11.19 (2.95, 3.62, 3.09, 1.53); IV 16.17 (3.90, 5.11, 5.10, 2.06).</p><p><bold><italic>Epigyne</italic></bold> (Figs <xref ref-type="fig" rid="F3">3D–E</xref>, <xref ref-type="fig" rid="F4">4F–G</xref>). Plate as long as wide; copulatory opening (CO) small located slightly mid-anteriorly; copulatory duct (CD) thin, long, wrapped 3 times around secondary spermathecae (Ss); secondary spermatheca small, located anteriorly; spermatheca (Sp) about 1.5 times longer than wide, folded in half, as large as secondary spermatheca, with a small protuberance antero-laterally (Spp); spermathecae spaced slightly wider by one width, but narrower than the length of it.</p></tp:treatment-sec><tp:treatment-sec sec-type="variation" id="SECID0ENOAE"><title>Variation.</title><p>Males (<italic>N</italic> = 5) total length 2.08–2.22, females (<italic>N</italic> = 13) total length 2.00–2.47.</p></tp:treatment-sec><tp:treatment-sec sec-type="distribution" id="SECID0EXOAE"><title>Distribution.</title><p>Known only from the type locality in Chongqing, China.</p></tp:treatment-sec><tp:treatment-sec><!--Section generated to contain objects referenced in tp:taxon-treatment.--><fig id="F3" position="float" orientation="portrait"><object-id xmlns:xlink="http://www.w3.org/1999/xlink" content-type="arpha" xlink:type="simple">7A327B63-42BD-5BA3-8408-0AFEEDACA41A</object-id><label>Figure 3.</label><caption><p><italic><tp:taxon-name><tp:taxon-name-part taxon-name-part-type="genus" reg="Sinahahnia">Sinahahnia</tp:taxon-name-part> <tp:taxon-name-part taxon-name-part-type="species" reg="chengkou">chengkou</tp:taxon-name-part></tp:taxon-name></italic> sp. nov., male holotype (A–C) and female paratype (D–E). A. Left male palp, ventral view; B. Same, retrolateral view; C. Same, dorsal view; D. Epigyne, ventral view; E. Same, dorsal view. Abbreviations: CD = copulatory duct; CF = cymbial furrow; CO = copulatory opening; Em = embolus; FD = fertilization duct; LTA = lateral tibial apophysis; MA = median apophysis; PA = patellar apophysis; RPA = retrolateral patellar apophysis; RTA = retrolateral tibial apophysis; Sp = spermatheca; Spp = spermathecal protuberance; Ss = secondary spermatheca; T = tegulum.</p></caption><graphic xmlns:xlink="http://www.w3.org/1999/xlink" xlink:href="zookeys-1254-217_article-154722__-g003.jpg" position="float" orientation="portrait" xlink:type="simple" id="oo_1429047.jpg"><uri content-type="original_file" xlink:type="simple">https://binary.pensoft.net/fig/1429047</uri></graphic></fig></tp:treatment-sec><ref-list><ref id="B9"><mixed-citation xmlns:xlink="http://www.w3.org/1999/xlink" xlink:type="simple"><person-group><name name-style="western"><surname>Wang</surname><given-names>LY</given-names></name><name name-style="western"><surname>Zhang</surname><given-names>ZS</given-names></name></person-group> (<year>2024</year>) <article-title>A new genus and three new species of <tp:taxon-name><tp:taxon-name-part taxon-name-part-type="family">Hahniidae</tp:taxon-name-part></tp:taxon-name> (<tp:taxon-name><tp:taxon-name-part taxon-name-part-type="order">Araneae</tp:taxon-name-part></tp:taxon-name>) from China.</article-title><source>ZooKeys</source><volume>1197</volume>: <fpage>249</fpage>–<lpage>259</lpage>. <ext-link xlink:href="10.3897/zookeys.1197.119935" ext-link-type="doi" xlink:type="simple">https://doi.org/10.3897/zookeys.1197.119935</ext-link></mixed-citation></ref></ref-list></tp:taxon-treatment>
